# Supplementary material for: Preventive Aortic Stent Graft Implantation Prior to Thoracic Surgery: Early and Midterm Results
Source: J Clin Med. 2024 Sep 25;13(19):5694. doi: 10.3390/jcm13195694 (PMC11477123; doi:10.3390/jcm13195694)
Supplement: Supplementary file 1 [file jcm-13-05694-s001.zip]

Archive with 1 entries (1 files):
- jcm-3179564-supplementary.pdf
